# Supplementary material for: Large-scale analysis of the integration of enhancer-enhancer signals by promoters
Source: eLife. 2024 Oct 28;12:RP91994. doi: 10.7554/eLife.91994 (PMC11517252; doi:10.7554/eLife.91994)
Supplement: Supplementary file 1. [file elife-91994-supp1.zip › SupplementaryTable1_EEP_fragment_coordinates_MMA20230806.bed]

track name=EEP_coordinates_mm10 description=EEP_fragments useScore=1
chr3	34649970	34650420	P1_Sox2	1000	.
chr3	34755229	34755679	E178_Sox2	500	.
chr3	34756563	34757013	E179_Sox2	500	.
chr3	34757762	34758212	E180_Sox2	500	.
chr3	34759890	34760340	E181_Sox2	500	.
chr3	34760277	34760727	E182_Sox2	500	.
chr3	34761123	34761573	E183_Sox2	500	.
chr14	48652529	48652979	E108_Otx2	500	.
chr14	48654011	48654461	E109_Otx2	500	.
chr14	48654526	48654976	E110_Otx2	500	.
chr14	48654888	48655338	E111_Otx2	500	.
chr14	48655215	48655665	E112_Otx2	500	.
chr14	48662795	48663245	P3_Otx2	500	.
chr14	48664702	48665152	E114_Otx2	500	.
chr14	48666310	48666760	E115_Otx2	500	.
chr5	98253808	98254258	P4_Fgf5	1000	.
chr5	98255705	98256155	E36_Fgf5	500	.
chr5	98293316	98293766	E37_Fgf5	500	.
chr5	98308048	98308498	E38_Fgf5	500	.
chr5	98310487	98310937	E39_Fgf5	500	.
chr5	98313133	98313583	E40_Fgf5	500	.
chr8	72239766	72240216	P7_Ap1m1	1000	.
chr8	72271221	72271671	E46_Klf2	500	.
chr8	72311070	72311520	E57_Klf2	500	.
chr8	72316076	72316526	E58_Klf2	500	.
chr8	72318657	72319107	P2_Klf2	1000	.
chr8	72333997	72334447	E61_Klf2	500	.
chr1	180888585	180889035	E85_Lefty1	500	.
chr1	180889145	180889595	E86_Lefty1	500	.
chr1	180889794	180890244	E87_Lefty1	500	.
chr1	180919690	180920140	E92_Lefty1	500	.
chr1	180924672	180925122	E93_Lefty1	500	.
chr1	180933654	180934104	E94_Lefty1	500	.
chr1	180934601	180935051	P5_Lefty1	1000	.
chr1	180936710	180937160	E95_Lefty1	500	.
chr1	180945506	180945956	E96_Lefty1	500	.
chr6	122662793	122663243	E64_Nanog	500	.
chr6	122663800	122664250	E65_Nanog	500	.
chr6	122694973	122695423	E71_Nanog	500	.
chr6	122702445	122702895	E73_Nanog	500	.
chr6	122702829	122703279	E74_Nanog	500	.
chr6	122707113	122707563	P6_Nanog	1000	.
chr6	122765014	122765464	E88_Nanog	500	.
chr6	122766245	122766695	E89_Nanog	500	.
chr6	122770250	122770700	E90_Nanog	500	.
chr5	119656666	119657116	E203_Tbx3	500	.
chr5	119657333	119657783	E204_Tbx3	500	.
chr5	119658333	119658783	E205_Tbx3	500	.
chr5	119660529	119660979	E206_Tbx3	500	.
chr5	119670651	119671101	P8_Tbx3	1000	.
chr5	119679920	119680370	E207_Tbx3	500	.
chr5	119681133	119681583	E208_Tbx3	500	.
chr5	119681795	119682245	E209_Tbx3	500	.
chr10	61405297	61405747	E156_Nodal	500	.
chr10	61405915	61406365	E157_Nodal	500	.
chr10	61410166	61410616	E158_Nodal	500	.
chr10	61415835	61416285	E159_Nodal	500	.
chr10	61416185	61416635	E160_Nodal	500	.
chr10	61416551	61417001	E161_Nodal	500	.
chr10	61423209	61423659	E162_Nodal	500	.
chr17	35490314	35490764	E76_Pou5f1	500	.
chr17	35496630	35497080	E77_Pou5f1	500	.
chr17	35496907	35497357	E78_Pou5f1	500	.
chr17	35497065	35497515	E79_Pou5f1	500	.
chr17	35502738	35503188	E80_Pou5f1	500	.
chr17	35503886	35504336	E81_Pou5f1	500	.
chr17	35504713	35505163	E82_Pou5f1	500	.
chr17	35505063	35505513	E83_Pou5f1	500	.
chr17	35509278	35509728	E84_Pou5f1	500	.
