# Supplementary material for: Large-scale analysis of the integration of enhancer-enhancer signals by promoters
Source: eLife. 2024 Oct 28;12:RP91994. doi: 10.7554/eLife.91994 (PMC11517252; doi:10.7554/eLife.91994)
Supplement: Supplementary file 2. [file elife-91994-supp2.zip › SupplementaryTable2_ControlSequences_MMA20230807.fasta]

>RandomE1
GAAGTGCCATTCCGCCTGACCTCGGCCCACTGGAACAAAGACTAGGAAAAACTTCCACCTGTATCAAATGAAGGGATCAA
CCAATGTATTGTAGGGGTTGCGGATGAATGATGTCTTAAATTCAGAAGAAAACTATTACAGCGGAATTATTATTCGCTTA
ACAAGGTTTAGCAAACAGCACAAGGCCCATGCCTTGGCACAATTAATGAAACTACCGTTGTAGAGATGTGCTATAAAGAT
GCACTATGCAACCGTTACTTAAGTGGTCACGCCTGTTATGCCTGCAGGATCCTAAAAGCGCCAAATATAATTCGGGCCTC
CCTCGTGAGATAAGTCTGGGGCGCAGGCGCGCTATGGCAAGTCCTTTCTCATAAACGTAAGTATCGACTGATGCCAGATG
TTACATCACAAGCCTACCGTCGCCTGTTCAGCGGTCATTAGCATGTAGCATTTCGAACTGGGTTTTCCTCGGAGGCTAGG
TGGAGGCTCAGTG
>E27-shuffled1
GAAGTGCCATTCCGCCTGACCTCTGGTCCGTGCAGTCACTGAGCACAAGCAATTAATAAGAAGCACCCATTTGCCGGTAT
TGCATGATTTCGGCCCTGGACGAGGTGAACCAACATACGAGACAACCATGCTGTTTACTGATATCACCCAGGGAAGTCAA
CAATCAGAGACCTTACACCTAGCCTGGACCAGGTACAATACTTGGTCCAACGCAGAATCAGGGTGTTAGGCGTGAGACGA
GTGTATGTAGCGATCATTACGACGGATAAGAGGCCTCGACGAAGCCGTGCGAGAAGAGAGCAGGACCGCTCTTGCCGACA
TCGTTCCGAGAAATACTCAGATTACGAGATCGGCGTTACGGGACCGTATTACGACAAGAGGAGTTCATGACCCCTGGGGT
GCTGAGAATTCTACGCACAAATACGCCCATAGGGTGAGGCACGATTGCCTATACAGGGATGAGACTGGCGTCAGGCTAGG
TGGAGGCTCAGTG
>E6-shuffled3
GAAGTGCCATTCCGCCTGACCTAGTATGCCACAGGTTTCGATGAGTTGGGAGGCGTGCGGCGGTGGGCTATCTCCTGCGA
TGCAGCAATACCTTTAAATTGTGAGCCTTTGGGCCAGTAAATCCATCGTCTCGTTGACGGCACGCGGGGTATCGCACGAG
GAGTTTAGAGGACTCTAGCCGAGGGTCATATTTCAAGGAGGAGGGAAATAGGTGTTGCCGTATGTGGCCTCACTTGACTG
CGTGAATAATGCGATTCCGGTTGGTGACCGGGGGTTCGCATAGTGCCTGCGCTAAGGACGTTTTAGGGAGATGGTGTCGG
GAGTGGACAGGCTGGTTGCCCGGTCAGGGGACCTGTGGCTTCTTGGCACAGGGGGGAACTGTAGGCATGGTCGGCTAAGT
GTAAAGCGTTATCGGGAGGACCCTTGAGCCGACGACCGGCTCCCAATCGGCGCACGATCTTGTAGGCGGCGGAGGCTAGG
TGGAGGCTCAGTG
>RandomE2
GAAGTGCCATTCCGCCTGACCTTGTTTAACATTCGGAGTAATCCGCGCGTGACTTAACCAGTAGTTCTTTTGCCGCGCTT
GGAAGGCAGCCCTCCATAAACGCCATCTAAGGGGACCTCAGTGCAACATACCATATTATTAATAGGGTTTTAGGCGGCGA
TCCCCAGATACGACAGACGAGATCTTTGGTTGTGAACCCAGGCCGGTTATGCAGATTCTTGGATTTCACCCTCGGGCGCG
ACATTCAGCGTGACGTGTGAAACTTAAAATCAAATAGCCACAGTATTGATCTCCGGAATATATAGACGGCTAATACCAGG
CTTAGCATGATAACTCAGATTGCCCGCCAGTCTATTTTCACGCTTTATTGACTATAGATTCGTGGTTAAGGGGTAGCGGG
AGGTACATCTACACTCTGATATCGGGTCAATCGTCCGTTGGCTGTGATACTAGTCTGATGAAGGCGCCTATCAGGCTAGG
TGGAGGCTCAGTG
>E95-shuffled1
GAAGTGCCATTCCGCCTGACCTGTCGGACGAATGATTCCATAGTGTCAGATATCTCACTTCAAGACTAACTCTTCCTGCA
ACATCTATGGCCCAGGAGTTCCAGCTGTCATCCCCTTCAAACTACCGTAAGCTCGTAATGGCTTAGACCATGATCCTTAT
TTATCGAGAATAACGCCGAGCACTGTTAGATGGCCGATAAGTAGGTCCATCTGTGTCCTGTATTTTCTAGGCTATCCTGA
CATACAAGTGAAAGTTCTCCATGTAACAAATTGATTACGGATTAGATCCTCCACCCTTATGTAACAGAATGTGATAGATA
CGTTTAGACGGTCAAACTTCGGCATCAGATTTAGATAATAACGATCGCTAATTTCGTGTTGCAGGCATGTGCTTCCGGGA
CAGCTTGCAGCACGTAAGTCTTACGCTCACATTATCGAGCCGGAAGCATCTCTACAGATAGCAACCTGAATAAGGCTAGG
TGGAGGCTCAGTG
>E46-shuffled3
GAAGTGCCATTCCGCCTGACCTGATCGTACCCCGATCCCTGACATTGCTGTCCCCGTGGGTCGCACTCCAGGTGTGCTAC
ACTTCTGTCCCTGAATCAGTGCATATCGCGCATGCCGTCGCAACGCCGCCGGCGGCGCCGTGCCTTATCCTCCGATGACA
GCGAACTTTATCCTCCTACATCGTCTGCCCGTCCCCTGGCCTCAACGTCCCCTGCCACTATCAATTGCTGTTTAGGTGAG
CTCAAGCCCCTTCCGATTGATCAATTTATCTTGCCCCTATTCCCATAAGCTAGTCGCTAACCTTCCTTTGGTAATCAGTG
ATTTCGCGGACTCAAGTCCCTACGCCCCCTCGCCAGAGTGCCTGCATCTCTAGGTATTACCATGTTTACTACCCTTTGCT
AAATCGTGCTAGCGATGCTACCACGTCACGACCTCGCATCCTAGCCACCAAACGCCTCGTGGCTTAGTGCTGAGGCTAGG
TGGAGGCTCAGTG
>RandomE3
GAAGTGCCATTCCGCCTGACCTGAATTAGCATATCGTCTTACGCATATGATAAAGTGAACTTGTTCCCACACTGCCGAGA
CTGTGGGACAGGGCGCTAGCCCCTCAAAACATGCCTATGTAGCGGCAAACGTAACATCCAATAGTTGACCCGACTAGCGA
CAACTGTCACACACGTACAAACGCCTTCGGTCTCGTATAGCGCTTTCGTCTCCCCCTAGCACCAATGAGGGGTTCGCCAT
GGCTCGCCTGAATTGTACTAGGGCATTACATAGTGTCGCCAACCGGCACAGGACCTGGAGTAATGCCCAGAGGATGCACT
TTATCTCATGGCCATTGACTGGTGGAGCGGTGACGGTGACAGGGGCGACCAATCTCATTACGCTCGTCTTTGTTGTGAAG
TAAGAGAAATAATACCAGTGACTCCTGGGACCGAACTACTTGCGGCGTCAAACCCTGAGAAGGCTAGGTGGAGGCTCAGT
G
>E30-shuffled2
GAAGTGCCATTCCGCCTGACCTCGTCTTCTTTCCCCCTCAAGATCACTTTCGTTAATAGCATCTCGTGAAATGCTATCTC
TCCAAATTTGGCCGTCACTTGTTCATAATAACAGTGCAGCCATAGTCCACCAAATGCCGAGCAAATAACCTATCAAAGCA
TTTGTTGCACCGCATTTTGGCCGTCCACAGTTGAATCCCGTGGGCTCCCCCAAGGGGCCCAACTTTGCTTCCACTATGGC
ATGCCACTATAGTACTCAGCACGAGGTAGAAAGTATTACCTCGCTACCCATGCACCTAATCCTATTGCTACTAACTAGTA
CGGTTTCGACAACTATATCAGAAACAGGTCTGTAGAAAGTAGTCAGGTAGGTTATTACCAAGTGCCATATTTCCTCGCAG
CTGTAAGCGGACACCCACGGGAGCGACGAGACAGACTTAAGCCCGATACATTCATACAAAGAGTACTAATGAAGGCTAGG
TGGAGGCTCAGTG
>E27-shuffled3
GAAGTGCCATTCCGCCTGACCTAGAGGATGTCTAAGACTTCCGTCACTAAGCAAGGGACATTTCCCGTCACCGGGGCACG
GGAACTGCACCACTGTCGCCAATGAAACGCGGTGGCGGTTGAGACTCCGCTGTGCTTCTAACACGAGCAACCCCAATAGT
AAGACCCCTGAGGTTAGAAGGCCAACGTCTACGATCGTCCGTATGTATCCGCGAGTCATCAGTGTCCGAGCGTATACTCG
TAGAGTTAAGTAGAGTAACGCGTACATGAGCGTCCTCGATTTACGACTTGCGGCACGCACACGGAGGGCTGTAATGGGAA
CAGTCAGGCGTAGGGCAACTACTCTAAAAAATTTTGGGGACCGGCAGGAGTCCGCGACACAGGAGAATCGCTCCAGAAGA
CTAATAGTAGTACTTGATTACATCACTAACATACGGAACGGAGCGGCGTAACTGTATAGAATAAAAGGACTGAGGCTAGG
TGGAGGCTCAGTG
>RandomE4
GAAGTGCCATTCCGCCTGACCTATTGCCTAAAACTCAATAGAGGAAGCAGTCTGTTGTATGCGCGGCGACATTCCGAGTC
GGAGAGCCTAGTATTTTACGATTTCGAAGCGAACCATATCTTGTAGCATAACTACACTTTTGGCAGCCCAAAGTTTCCCT
CTCACGAATACGAATAGGGGGCGGAAAAAGCATTGTCCCCGGAACATGTAAGGTCAGATACTCGCTGCAACACTGCCGCC
TAAGGGCCCTGCAGACAATCCTCCTTCCGGGATCGAGATAGAGCTATGGTAAGCCCGACCAGACGAGACCAACGCTTCAA
CAAACGAGAATAGTGGAACTAAATAGGAATGAACTGGAAGTATGTCTGGCATTTGCTAGGATTAACCAAAAGTGCATTGA
CCACGTCATATATCAGAACCGCAACATTTACAAGAATCAAGAGATACCCCAGAGCCGTGCGCAAAATAACATAGGCTAGG
TGGAGGCTCAGTG
>E6-shuffled2
GAAGTGCCATTCCGCCTGACCTGTTTATGAGGGAGTGGCTCGGCGGGGGTCTCGGTGTATGTAAGCTCTCCGACGTCGCC
GGAATTGGAGGATGGCGAGAGTTGGTTGCGCGGTGAAATCGCACGTAGCTCCTTTATAAGATGGAGACGGCGGCAGACGG
GGTGCGCGCCTGTCGTTCAAAGCGGGCTATACAGTCGAGAGACAGGGGCGACGCGGGTGGCTGCGGCGGAAGTTGGTCTG
GTTGCTGTCATACTCTTGCGGGCAGTTCGCTTCCTTGAATGCATCTCCCGAGCGGGGCGCGCGATGTGTTTAGACAATTA
ACGGCGACTAACATTCATCAGGACATCGGTAAAGATAATTTCATGTGACTGGTCTGGCCGTATTCTGAGGATGCTTATCG
TGGAGACCTGCTGGGAAACGAGTCGGGCAAACGCGACGCTGGGTTGCCAATGTGCGGTGGTGGCTGGATCACAGGCTAGG
TGGAGGCTCAGTG
>E95-shuffled3
GAAGTGCCATTCCGCCTGACCTTGTCAGCGGCAGTATGAAGCCAAATTATATATTTTTAAACCAGCGTACCGTTTCTAAG
ACTCACCTATACTAGCTGTTTGTGTAATGGTCACTCATGGCTGGAAAGGAACAACTCTCCATTGGATGGTCCTACAACTC
TAATCCTATTCCAAGTACATCGTCAGGGAACTGCCTGAGTAGGGAATTCACCAATGAAGGAGCGAAGTCGTTACAGTGGC
CTTCGCACTCACCTAATTTTCTCAATCATGAAAAACGTTCAAGATACTTTCCCCCATTTCTCTCAGAAGTTCTAATATGA
TGTCATACGCGCCTTAACACCGCATGGATTGACAGCAAGAACCGAGTATATTGAGTCATATCATATTACGAGGTCCGTAT
CGCCCTCTAATGACTCATGCTTGCATACGTTTACCGTTCCTTGGCAGGATAATTGCTGAAAGGGCCGCGGATAGGCTAGG
TGGAGGCTCAGTG
>RandomE5
GAAGTGCCATTCCGCCTGACCTGTCAACATCTAAAAGAAGGACACAAAAGATCTCCTGATCGGCTCGTATCCCAATACTT
TAAACTGCTCGGTTCCCGGCCGATAAGAGCTCAGCGTTCCTGCGAGCGGTCTGTGCCCTTCGCTGAAAGTCGGTAGCGAG
CGTACTTGCTAGTCCGCTAAAATGGGGGGTGCATACTCAGCTGGCGGGGATGGGCCAATAGAGGACTCGTCATCCGCCAC
TAGCTGTGCTGCCACGCGTATCTCAAAATATGCACGGAGTGGCTCCCACCAGTCACTGCGTAGACTGGAACTCAGGTCCC
TTATGCTTCCAATTCCTAGACTTCCACCCGAATAGAATCTCTATATAGTGGCTTTTTTCCGTGGTTGGCGCCGACTCGAT
ATAATTTCGCGCCCCTACACGTACCGGATCGAACCGGATCTGCCGGTGTTCCTGGCGTTCGACCGGGCGTTAAGGCTAGG
TGGAGGCTCAGTG
>E46-shuffled2
GAAGTGCCATTCCGCCTGACCTCCCCCAGATTGTTCGGGATACCTCTCTCCTTATTATGTATCCTAGGTTACAATAGCTC
GCCTGGCCGGCGTCGCACGTCGGCTTATGTTCAAACTACCTTCCCCTTTTAGCACTCATCTTCTCTAACACACCGTCACT
GCCCTTTGGGCTTTCGACGTGTGCATAGGGTTACCCACCCAACCCTCACTCTAGACACTTCGAGCTCTTGCCACCTACCG
GTCCCTGGTAAATCGCGCAACGGGCCCTGTCCTTCGCCTAAATTAACCGCAAGATCCCCCCCCCGACCTCTTGCTTTTTA
TGGCGCCTGTCGAGTTGGCGGGGATAGGTCTCGTGCCTTCTGACCGTATGAACAATAACATGTCCTGACGCTTCCTTGGT
CCCCGGAAAGCTCCCAAAGTGGTCCTCGCGTCCCACCCACGTACCGCCGCGGGCCCATTTTTTTACTCACAGAGGCTAGG
TGGAGGCTCAGTG
>E30-shuffled1
GAAGTGCCATTCCGCCTGACCTCAGTAGCTAGCAGCGGACGATCTCCGCCAAACTGTACTATTTTAACATCTCCAGTATA
TTAGTGAAAACCGAAAGTGATCAGAACGCTTAACAGACCTTTTCAGCAAAATTATTTCTGTCTCTTCTCCGACTACAGTC
AATGCACCGACGGAGAACATCGGGGCAAAGCGTAAAAGCCAACTCCGCTAATGTTCTTATGACGCCCATAAGTCGCATTA
TTCTATATGATGTGGATCGTCACCGAAGTCAGACATAGCTAACCTAGGTGGGCGAATTATGTGACCTTTCAAAATCTCCC
GGACAAAGGGAGTCGCTACTCCAACTTACTACCTACCCGAGCCGTAACTAAGTTAGAATCATACGCTTTCGCACCCTCCG
CGTGGCGGCTACCCTTACTTGTAAACGGACTCTCATCTGAACCCAGCCCCTCATTCTTTATGTAGCTCAGTAAGGCTAGG
TGGAGGCTCAGTG
>E27-shuffled2
GAAGTGCCATTCCGCCTGACCTTTCTGTCGGCGACAGGAGCCGCACGAGCATATTCAGGATGAGAACACGCACAAACCGA
GCGGCGACACCAAAACCGAACGGAAGCGTGGACCGTTTTTCACCGCGTAGCTTGTTAGCAGGTCGGAGCTAATCGTTCTA
ACGGGTACACCGAAAATGGTGTAGAAACAAACACTCCAACCAGACAGTTCCGACTAGTCAGACCTATAAGTTCTGCACCA
CAGACGAGTGTCAGATGTGGGGGTCAAAAATACAAAGCAAGAGTGAGGGAAGACGCCCCCATGTATGGAAGCCAGAACGT
GGCTCATATTCAGTTTACGCGCACGTGGTTAAAGTTGTTAATCACCAGATTATAGAAGCAGAATCGGTTTGCCCACTGTC
CACCGGCGTGCGCACGATCACCCAATGCTGGCGGAATGGGTTGGTATTTAGCCGGCTCACGTTGTGAGAGTGAGGCTAGG
TGGAGGCTCAGTG
>E6-shuffled1
GAAGTGCCATTCCGCCTGACCTGAGTGGTACGTGCGGTATGCAGGTATCGGCGCCGAAAGTGATCAGGACGAGCCTGCGA
TACCTATGGGACGCCAGAGTACGGGGCTTGCGCCAGAGTCTGAGTCGCGAGTCACCTATTACTCTGAAGCTAAAGCGCGC
CGATTCTGGTCGGGGTGTGGTTATGCCTCCGTTGTATATCTGGCAGCTGGTTAGGTGGCGGCGGCTTGGGAGGGGTGGCT
ATAATACGAATTCGGAATGCATGGGAGAGGAGGCGAAGAGTAGTCGCGGAGGACGGACACGGGTATTCTCGTCGCGAGGA
TACGTTAGTGGCTACTACGTGGTTACTCGCATCTTAGTGCGGCTCTGCACCAGTCGTCGATGGGAGTTCTTTCAGGACGT
GAGACTTGATATGACAGGCTCCTGGACTGGGGGGTCGTAGGTCGCCTTTATACGCTTGCGAGCGACGGACTGAGGCTAGG
TGGAGGCTCAGTG
>E95-shuffled2
GAAGTGCCATTCCGCCTGACCTCACGTAGAGTAGTTCTATATCCCTGTCTTCCCACGCTTTCTGCGGTACAAGGTCTAAA
CTTCCAAAATGCGAATACAGGGAAATCTAGACTTGCGGGTCCTTTCATTAATTGGAAGACACATGATTGTTTACAGCTCG
CGTACCGTAGTACAAAAGGCTGGCAAAAATTGCTTGACGCACTAATTCGTGAGGCACACGGTCTTTTACGCCGATAGACA
GCTTCAAGGGTCGGGCGAGAATTGATCTCACGTTTGCTAAATCATGTTTAAGTTCTTCGCAGCATATCTTGAATTTTTCG
ACCGTGTTTCGACGACCACTTACTAACTCAATCTTTCGCGGGCAACAGATAGCATGTGAATTAGACTAGCGCCACGACTG
AAATACACAAAAAATTTGCTTTATAGCATTTTCCTGACCAGACCTTAGGTCAACCCGCGATATCTCCATCAAAGGCTAGG
TGGAGGCTCAGTG
>E46-shuffled1
GAAGTGCCATTCCGCCTGACCTTACCCGTTTTCCACTTTCGCCCCCCACTTCCCGGCACTCTTGTCTACCAGTCCGGACT
CATTGGGGTCCGCCGGCCAGACTTGACCGCTCCCGATCTCGCTTCCCCCCGCCCGTAGACACGCACCACACGATATGATA
CAGTGATTAACATAATCTTCTAGTGCGCACACCTCGCTAAATTTTATTGAAAGGTCCTCGCTCGTATGCCTCCACGCCCG
CCTGTAGCCTATCGCCCTGACGGTGTCACGCTTGTCTTCTCTTTCCGCGTAATCTTGCCCGGGCGTTCAAGCACAGCTCA
TCCAGCCTTCGGGGGTGTTAATCTCGCGCCGAAATGTCTCTCTCATCGTAATGGACCCCAGCATCGTCCCTCCGACCTTT
GACCACACTCGAACTAACCTGTGTGCTTGGATTTAGCATTTCTCAGTTTGAACGCGTGGACGCTCAGATCTCAGGCTAGG
TGGAGGCTCAGTG
>E30-shuffled3
GAAGTGCCATTCCGCCTGACCTGTTCGTTCCGGAATTAATACTATAAATCTAACTTGGGCATTTTCCGCACCCATAGTAA
CGCGAAAAACTAAAGATACCCATCTATATTACACGTCATCTCGGACATTCACGGATAAAATCGTAGACCCGTCACAATTA
ATTATAAGTGGTCGCCTATCCACCACGGGTGCTATGAACTGCATCGTGCTTTTTCACTTACCAGCATCAGTACCATTCTC
AACGGGTAATTGCATAGTCAGAGTAGAGGCCCTATAAGTCATAGTTAAGAGATTCCATACACGCCATACTTCTCCCGTTC
ACCTCTGAGGCGGCTTGGGGGTACTCATCCCCGCTTCAGAAAAGGTAAGCGCTAAAACGCCACTTGTATATCGCCCACTC
CGGAAGGCGACAACGAACCCTGCCCCAAAACTGCAGATCCCGCTAATTTATCCTGTGGTATCTTAGGCTCAGAGGCTAGG
TGGAGGCTCAGTG
