# Supplementary material for: Large-scale analysis of the integration of enhancer-enhancer signals by promoters
Source: eLife. 2024 Oct 28;12:RP91994. doi: 10.7554/eLife.91994 (PMC11517252; doi:10.7554/eLife.91994)
Supplement: Supplementary file 4. [file elife-91994-supp4.zip]

Archive with 1 entries (1 files):
- SupplementaryTable4_primers_MMA20230807.tsv
